# Supplementary material for: Arabidopsis AtPLC2 Is a Primary Phosphoinositide-Specific Phospholipase C in Phosphoinositide Metabolism and the Endoplasmic Reticulum Stress Response
Source: PLoS Genet. 2015 Sep 24;11(9):e1005511. doi: 10.1371/journal.pgen.1005511 (PMC4581737; doi:10.1371/journal.pgen.1005511)
Supplement: S1 Table — (XLS) [file pgen.1005511.s001.xls]

## Sheet: Sheet1
S1 Table. List of oligonucleotide primers used in this study
Name	Purpose	Target gene	Sequence (5' to 3')
KY101	Cloning	AtPLC2	CACCCCCATTACTAACCTTGGCTCTCAT
KY102	Cloning	AtPLC2	GAGCTTTATGTGAAGAAATTGAATTTGTACGG
KY103	Mutagenesis	AtPLC2	GCTTCTCGTGAAGGTGGAGTTTGTGGGCGCCTGAGACATGATTAAGAAAGATACAG
YN776	genotyping	AtPLC1	GCGATAATGGCTGATTCATATCTTGCCAAAC
YN797	genotyping	AtPLC1	CGGACAGCCGACAGATCATTCTC
KK655	genotyping	AtPLC2	GAATTTCCCCAAATATCTCAGTAACCAT
YN777	genotyping	AtPLC2	CCCTCCTCTTGCTCTCCATAAG
YN773	genotyping	AtPLC3	ATGTCGGAGAGTTTCAAAGTGTGCTTC
YN774	genotyping	AtPLC3	CGGCGCCTTCATGTCATGATGCAC
YN772	genotyping	AtPLC4	GTTTCACCCTTTTATTGGGATTTGATG
YN771	genotyping	AtPLC4	CGAGAAATACACCGAAGGCGATGCTC
YN674	genotyping	AtPLC6	GGATATGGGAAATCTCTGTGGTTGATGC
YN675	genotyping	AtPLC6	GATGAAACGCATAAGAAGCCGTACTG
KK119	qRT-PCR	BIP3	CACGGTTCCAGCGTATTTCAAT
KK120	qRT-PCR	BIP3	ATAAGCTATGGCAGCACCCGTT
KK125	qRT-PCR	CRT	AGACCTTAGTCTTCCAATTCTC
KK126	qRT-PCR	CRT	CCATTGTAAGTAAGGATAGCATG
KK127	qRT-PCR	CNX	ATGAGACAACGGCAACTATTTTCC
KK128	qRT-PCR	CNX	CCATAATCCTCATGTCCTTCACT
KK129	qRT-PCR	ACT	GGTAACATTGTGCTCAGTGGTGG
KK130	qRT-PCR	ACT	AACGACCTTAATCTTCATGCTGC
KK656	RT-PCR	AtPLC1	ATGAAAGAATCATTCAAAGTGTGTTTCTG
KK657	RT-PCR	AtPLC1	CTAACGAGGCTCCAAGACAAACCGCATG
KK352	RT-PCR	AtPLC2	CGTCTCCAATCATTACCCAAAGATCCG
KK353	RT-PCR	AtPLC2	CCTACCAGACAAGTTTAAATGCTGTATC
KK660	RT-PCR	AtPLC3	ATGTCGGAGAGTTTCAAAGTGTGCTTCTG
KK661	RT-PCR	AtPLC3	TCAACGAAACGTATAAGGAGGATCCAAG
KK664	RT-PCR	AtPLC4	ATGGAAGGAAAAAAAGAGATGGGTAGTTAC
KK665	RT-PCR	AtPLC4	TCAGACAAACTCGAAGCGCATAAGAAGC
KK690	RT-PCR	AtPLC6	GAATCAAACCCTAAAAGTTATTAACAATG
KK691	RT-PCR	AtPLC6	CTGTTAAGCCAAATCATTCGAAGATG
KK671	RT-PCR	ACT	GAGGAGCACCCAGTTCTACTCACAGAG
KK672	RT-PCR	ACT	GATTCCAGGAGCTTCCATTCCGATGAGC
